# Supplementary material for: Clinically Relevant KCNQ1 Variants Causing KCNQ1-KCNE2 Gain-of-Function Affect the Ca2+ Sensitivity of the Channel
Source: Int J Mol Sci. 2022 Aug 26;23(17):9690. doi: 10.3390/ijms23179690 (PMC9456291; doi:10.3390/ijms23179690)
Supplement: Supplementary file 1 [file ijms-23-09690-s001.zip]

Archive with 1 entries (1 files):
- ijms-1863899-supplementary.pdf
